# Supplementary material for: Mitotic clustering of pulverized chromosomes from micronuclei
Source: Nature. 2023 May 10;618(7967):1041–8. doi: 10.1038/s41586-023-05974-0 (PMC10307639; doi:10.1038/s41586-023-05974-0)
Supplement: Supplementary file 5 — List of oligonucleotide sequences used in this study. [file 41586_2023_5974_MOESM5_ESM.xlsx]

## Sheet: Sheet1
Supplementary Table 2. List of oligonucleotides used in this study.
Name	Purpose/Use	5'-3' Sequence
Control siRNA	Control siRNA	CUACAUCCCGAUCGAUGAUdTdT
CIP2A siRNA-1	RNA interference-mediated depletion of target protein	CUGUGGUUGUGUUUGCACUdTdT
CIP2A siRNA-2	RNA interference-mediated depletion of target protein	ACCAUUGAUAUCCUUAGAAdTdT
TOPBP1 siRNA-1	RNA interference-mediated depletion of target protein	ACAAAUACAUGGCUGGUUAdTdT
TOPBP1 siRNA-2	RNA interference-mediated depletion of target protein	CUCACCUUAUUGCAGGAGAdTdT
MDC1 siRNA-1	RNA interference-mediated depletion of target protein	UCCAGUGAAUCCUUGAGGUdTdT
MDC1 siRNA-2	RNA interference-mediated depletion of target protein	ACAACAUGCAGAGAUUGAAdTdT
MDC1 siRNA-3	RNA interference-mediated depletion of target protein	ACAGUUGUCCCCACAGCCCdTdT
CIP2A (exon 2) sgRNA-1 ("sg1")	Lentivirus-mediated gene editing	TCAGTGAAGCACTTATGTTG
CIP2A (exon 3) sgRNA-2 ("sg2")	Lentivirus-mediated gene editing	GCAAAAACACCGAATCAGTG
CIP2A (exon 1) sgRNA-3 ("sg3")	Lentivirus-mediated gene editing	CAGGAGCAAGGACTTCAAGC
CIP2A (exon 1) sgRNA-4 ("sg4")	Lentivirus-mediated gene editing	CTGACTGACAGTCAGGAGCA
CIP2A (exon 3) sgRNA RNP	Cas9 RNP-mediated frameshift deletions	UGUAUUCUGAAGACAAUCUC
	Cas9 RNP-mediated frameshift deletions	AAUCUGAAUAGUGUGCUGGC
POLQ sgRNA RNP	Cas9 RNP-mediated frameshift deletions	GUAGAGUUCAGCAUUCAACC
	Cas9 RNP-mediated frameshift deletions	CUGACUCCAAAAGCGGUACA
NBN sgRNA RNP	Cas9 RNP-mediated frameshift deletions	CAAGAAGAGCAUGCAACCAA
	Cas9 RNP-mediated frameshift deletions	AGAAUGCACUCACCUUGUCA
CIP2A, exon 3	PCR primer to verify Cas9 RNP-mediated gene editing	TAAGAAAATAGCCATATCATACC
	PCR primer to verify Cas9 RNP-mediated gene editing	AATACACTGTGTGGGTCTGTATAC
POLQ	PCR primer to verify Cas9 RNP-mediated gene editing	GTTGGCATGAGTGCTACCCT
	PCR primer to verify Cas9 RNP-mediated gene editing	CTTCACTTGTAGCATGGGC
NBN	PCR primer to verify Cas9 RNP-mediated gene editing	GCCATCTCTGCAACTCTGATAC
	PCR primer to verify Cas9 RNP-mediated gene editing	TGTCATAACCTTCTCGGTGGA
Chromosome 3p sgRNA	Cas9 RNP-mediated induction of chromosome 3p micronuclei	AUUACCUUGGGCCCAACAUA
