# Supplementary material for: Mitotic clustering of pulverized chromosomes from micronuclei
Source: Nature. 2023 May 10;618(7967):1041–8. doi: 10.1038/s41586-023-05974-0 (PMC10307639; doi:10.1038/s41586-023-05974-0)
Supplement: Supplementary file 10 — Source Data Fig. 1 [file 41586_2023_5974_MOESM10_ESM.xlsx]

## Sheet: Fig. 1e
	gH2AX- Y chromosomes		gH2AX+ Y chromosomes
	Clustered	Dispersed	Clustered	Dispersed
Exp. 1	100	0	100	0
Exp. 2	100	0	82.716	17.284
Exp. 3	100	0	96.2963	3.7037

## Sheet: Fig. 1g
	-DOX/IAA		+DOX/IAA
	ChrX	ChrY	ChrX	ChrY	ChrY
				gH2AX-	gH2AX+
	0.553571	0.464193	0.155808	0	0
	0.577433	0.562593	0.505408	0	0
	0.599388	0.563521	0.521823	0	0
	0.657852	0.604359	0.533489	0	0
	0.697048	0.638447	0.57093	0	0
	0.699592	0.651159	0.608849	0	0
	0.699938	0.694914	0.62718	0	0
	0.730742	0.717234	0.631519	0	0
	0.784715	0.720513	0.643932	0	0
	0.807765	0.722441	0.677947	0.564862	0
	0.825827	0.735132	0.724569	0.57065	0.004343
	0.856218	0.735355	0.726756	0.716202	0.00568
	0.856254	0.744614	0.726829	0.788787	0.020154
	0.875058	0.768613	0.770964	0.863263	0.031912
	0.890196	0.861878	0.787192	0.885367	0.038027
	0.927518	0.863043	0.829333	0.930045	0.086522
	0.960695	0.911766	0.860143	0.933679	0.144109
	0.961355	0.921094	0.885899	0.970738	0.655527
	0.990433	0.935365	0.958707	0.99195	0.660796
	0.996138	0.958747	0.970378	0.996092	0.715118
	0.337621	0.506521	0.997294	0	0.933442
	0.501942	0.518866	0.487799	0	0
	0.530142	0.536157	0.568178	0	0
	0.533477	0.577775	0.586395	0	0
	0.544222	0.626361	0.631609	0	0
	0.61471	0.638887	0.652426	0.686709	0
	0.63496	0.692816	0.686602	0.711618	0
	0.656619	0.727987	0.691414	0.754842	0
	0.669447	0.738853	0.718171	0.80301	0.008915
	0.692073	0.746355	0.732701	0.899624	0.014105
	0.745041	0.796845	0.746462	0.910017	0.18683
	0.75156	0.80077	0.752437	0.959808	0.245261
	0.756564	0.814306	0.783475	0	0.903958
	0.803397	0.866084	0.804444	0	0
	0.814733	0.882183	0.849926	0	0
	0.838255	0.911685	0.858809	0	0
	0.844164	0.922879	0.864057	0	0
	0.874371	0.942879	0.873686	0.533911	0
	0.928348	0.955385	0.887972	0.611788	0
	0.984168	0.979771	0.980757	0.671664	0
	0.991716	0.990345	0.984505	0.755545	0
	0.404542	0.500327	0	0.825235	0.000676
	0.479233	0.586192	0.414555	0.875068	0.005484
	0.506821	0.603752	0.510448	0.904373	0.006922
	0.527131	0.60886	0.597472		0.016767
	0.559254	0.682733	0.66478		0.038802
	0.566013	0.69715	0.717422		0.042141
	0.601762	0.709087	0.793641		0.122328
	0.638085	0.733181	0.883757		0.305764
	0.646209	0.740278	0.911682		0.40524
	0.702531	0.758755	0.922508		0.987401
	0.765057	0.811347	0.966199
	0.772043	0.85543	0.972249
	0.77746	0.856885	0.628971
	0.795625	0.890531	0.699019
	0.822746	0.894528	0.732443
	0.893552	0.911765	0.801163
	0.918385	0.928214	0.833985
	0.935216	0.94375	0.882676
	0.97	0.946239	0.883755
	0.988096	0.993823	0.896206
			0.913833
			0.949051
			0.949676
			0.980459
			0.329762
			0.346268
			0.478852
			0.487615
			0.587217
			0.638499
			0.664419
			0.679884
			0.726574
			0.733372
			0.820097
			0.890492
			0.892485
			0.896095
			0.924103
			0.93855
			0.965484
			0.965519
			0.637165
			0.682614
			0.692631
			0.713461
			0.723182
			0.799822
			0.848729
			0.855247
			0.87636
			0.892175
			0.909794
			0.963849
