# Supplementary material for: Mitotic clustering of pulverized chromosomes from micronuclei
Source: Nature. 2023 May 10;618(7967):1041–8. doi: 10.1038/s41586-023-05974-0 (PMC10307639; doi:10.1038/s41586-023-05974-0)
Supplement: Supplementary file 11 — Source Data Fig. 2 [file 41586_2023_5974_MOESM11_ESM.xlsx]

## Sheet: Fig. 2b
	gH2AX-negative Y chromosomes										gH2AX-positive Y chromosomes
	WT		POLQ-/-		NBN-/-		CIP2A-/- sg3		CIP2A-/- sg4		WT		POLQ-/-		NBN-/-		CIP2A-/- sg3		CIP2A-/- sg4
	Clustered	Dispersed	Clustered	Dispersed	Clustered	Dispersed	Clustered	Dispersed	Clustered	Dispersed	Clustered	Dispersed	Clustered	Dispersed	Clustered	Dispersed	Clustered	Dispersed	Clustered	Dispersed
Exp. 1	100	0	100	0	100	0	100	0	100	0	82.716	17.284	91.2281	8.77193	94.2308	5.76923	30.1587	69.8413	24	76
Exp. 2	100	0	98.6111	1.38889	100	0	100	0	98.9189	1.08108	96	4	85.7143	14.2857	91.1765	8.82353	28	72	32.3944	67.6056
Exp. 3	100	0	100	0	100	0	100	0	100	0	90.9091	9.09091	92.3077	7.69231	90.9091	9.09091	25.7576	74.2424	35.8491	64.1509

## Sheet: Fig. 2d
	% of gH2AX-positive Y chromosomes
	WT		CIP2A-/-sgRNP (no rescue)		CIP2A-/-sgRNP + FL		CIP2A-/-sgRNP + deltaNES
	Clustered	Dispersed	Clustered	Dispersed	Clustered	Dispersed	Clustered	Dispersed
Exp. 1	92.8571	7.14286	36.8421	63.1579	91.0714	8.92857	76.9231	23.0769
Exp. 2	92.5	7.5	28.9474	71.0526	93.75	6.25	84.8485	15.1515
Exp. 3	92.6829	7.31707	37.1429	62.8571	90.3846	9.61538	83.9286	16.0714

## Sheet: Fig. 2h
	% of gH2AX-positive Y Chromosomes
	Mock		dTAGv-1
	Clustered	Dispersed	Clustered	Dispersed
Exp. 1	88	12	50.9434	49.0566
Exp. 2	82.716	17.284	48.4375	51.5625
Exp. 3	79.3651	20.6349	52.1127	47.8873
