# Supplementary material for: Mitotic clustering of pulverized chromosomes from micronuclei
Source: Nature. 2023 May 10;618(7967):1041–8. doi: 10.1038/s41586-023-05974-0 (PMC10307639; doi:10.1038/s41586-023-05974-0)
Supplement: Supplementary file 12 — Source Data Fig. 3 [file 41586_2023_5974_MOESM12_ESM.xlsx]

## Sheet: Fig. 3a
	DLD-1 CIP2A
	Micronucleus / cytoplasm fluorescence intensity
	None	Diffuse	Puncta
	0.87	0.96	1.18
	0.97	1.02	1.92
	0.7	1.16	4.87
	0.96	1.18	1.75
	0.88	2.12	1.69
	0.75	1.02	1.83
	0.7	1.06	1.49
	0.92	1.85	1.18
	0.6	1.93	1.45
	0.94	1.07	1.57
	0.67	0.87	3.63
	0.57	0.93	3.5
	0.75	0.86	1.52
	0.87	1.13	1.42
	0.66	1.02	1.8
	0.7	0.87	1.36
	0.95	1.1	1.3
	0.83	1.06	1.49
	0.85	1	1.99
	0.63	1.06	1.35
	0.93	0.89	1.16
	0.77	1.19	4.65
	0.92	1.05	1.54
	0.88	1.44
	0.93	0.88
	0.78	0.94
	0.85	0.97
	0.63	1.01
	0.93	0.96
	0.87	1.02
	0.83	0.85
	0.98	0.96
	0.86	1.07
	0.86	1.07
	0.74	0.96
	0.56	1.39
	0.81	1.28
	0.96	1.5
	0.81	0.85
	0.89	0.9
	0.68	1.09
	0.94	1.11
	0.59	1.31
	0.74	1.04
	0.67	1.33
	0.93	0.96
	0.8	1.37
	0.92	1.54
	0.96	1.19
	0.95	0.76
	0.9	1.01
	0.65	1.13
	0.6	1.3
	0.74	1.21
	1	1.29
	0.82	1.05
	0.98	1.31
	0.91	1.49
	1.1	1.65
	0.82	1.38
	0.77	1.05
	0.7	1.12
	0.67	1.17
	0.71	1.44
	0.76	1
	0.65	1.21
	0.91	1.15
	1.08	1.03
	0.73	1.4
	0.76	1.01
	0.9	1
	0.78	1.41
	0.93	0.81
	0.99	1.33
	1.02	1.1
	0.77	1.03
	0.83	1.28
	0.57	1.44
	1.23	1.11
	0.86	0.73
	0.78	1.06
	0.79	1.02
	0.77	1.13
	0.79	1.2
	0.85	1.11
	0.55	1.1
	0.84	2.14
	0.62	1.2
	0.76	1.05
	0.97	1.41
	0.88	1.15
	0.82	1.14
	0.84	1.02
	0.72	1.01
	0.84	1.08
	0.77	1.13
	0.95	1.21
	0.83	1.49
	0.76	1.55
	0.84
	0.6
	0.9
	0.7
	0.74
	0.58
	0.58
	0.95
	0.64
	0.6
	0.78
	0.94
	0.75
	0.82
	0.6
	0.65
	0.59
	0.7
	0.58
	0.71
	0.79
	0.81
	0.52
	0.59
	0.48
	0.59
	0.54
	0.67
	0.71
	0.68
	0.44
	0.71
	0.54
	0.76
	0.67
	0.75
	0.76
	0.82
	0.76
	0.65
	0.46
	0.69
	0.59
	0.5
	0.73
	0.64
	0.63
	0.71
	0.99
	0.7
	0.67
	0.81
	0.87
	1.13
	0.89
	0.76
	0.96
	0.89
	0.48
	1
	1.16
	0.41
	0.91
	0.93
	1.05
	0.48
	0.97
	0.86
	0.57
	1.21
	0.97
	0.81
	1.17
	0.67
	0.98
	0.88
	0.69
	0.78
	1.09
	0.74
	0.68
	0.5
	1.11
	0.68
	0.67
	0.74
	0.67
	1.11
	0.72
	0.78
	0.69
	0.74
	0.75
	0.8
	0.7
	0.72
	0.85
	1
	0.65
	1.04
	0.78
	0.73
	1.2
	1.09
	0.65
	0.52
	0.82
	0.84
	0.87
	0.54
	1.16
	0.69
	0.6
	0.86
	0.66
	1.15
	0.54
	0.56
	0.88
	0.67
	0.88
	0.94
	0.9
	0.96
	0.87
	0.71
	0.68
	0.92
	0.81
	0.81
	0.86
	0.66
	0.69
	0.84
	0.67
	0.73
	0.86
	0.98
	1.17
	0.97
	0.72
	0.76
	0.82
	1
	1.01
	0.69
	0.79
	0.89
	1.03
	1.11
	1.12
	0.67
	0.83
	0.99
	0.98
	0.6
	0.95
	0.87
	0.71
	1.12
	0.42
	0.99
	0.99
	0.92
	0.89
	1.05
	0.93
	0.59
	0.96
	0.68
	0.71
	0.94
	1.01
	1.02
	0.87
	0.96
	1.06
	0.86
	1
	0.85
	1.23
	0.85
	0.87
	0.75
	1.01
	0.94
	0.75
	0.96
	0.26
	0.85
	0.75
	0.81
	1
	1.08
	1.08
	0.83
	0.76
	0.81
	0.85
	0.77
	0.97
	0.33
	0.66
	0.83
	0.67
	1.02
	1.18
	0.93
	0.8
	1.13
	0.77
	0.99
	0.93
	0.78
	0.83
	1.06
	0.84
	0.81
	0.89
	0.68
	0.64
	0.83
	0.72
	0.94
	1.02
	0.78
	0.72
	0.73
	0.69
	0.82
	0.83
	0.66
	0.87
	0.65
	0.77
	0.76
	0.71
	1
	0.88
	0.94
	0.87
	0.91
	0.64
	0.83
	1.01
	0.63
	0.54
	0.91
	0.93
	0.95
	0.73
	0.94
	0.57
	0.94
	0.64
	0.7
	0.59
	0.56
	0.62
	1.04
	0.98
	0.89
	0.78
	0.63
	0.67
	0.92
	1.1
	0.69
	0.95
	0.77
	0.78
	0.79
	0.88
	0.95
	0.83
	0.98
	0.97
	0.93
	0.9
	0.86
	0.53
	0.81
	0.96
	0.94
	0.84
	1.06
	0.77
	0.95
	0.87
	0.7
	0.74
	0.77
	1.02

## Sheet: Fig. 3b
	% of micronuclei
	DLD-1						HeLa						RPTEC						RPE-1 WT						RPE-1 H2AX-/-
	TOPBP1 -			TOPBP1 +			TOPBP1 -			TOPBP1 +			TOPBP1 -			TOPBP1 +			TOPBP1 -			TOPBP1 +			TOPBP1 -			TOPBP1 +
	No CIP2A	Diffuse CIP2A	CIP2A puncta	No CIP2A	Diffuse CIP2A	CIP2A puncta	No CIP2A	Diffuse CIP2A	CIP2A puncta	No CIP2A	Diffuse CIP2A	CIP2A puncta	No CIP2A	Diffuse CIP2A	CIP2A puncta	No CIP2A	Diffuse CIP2A	CIP2A puncta	No CIP2A	Diffuse CIP2A	CIP2A puncta	No CIP2A	Diffuse CIP2A	CIP2A puncta	No CIP2A	Diffuse CIP2A	CIP2A puncta	No CIP2A	Diffuse CIP2A	CIP2A puncta
	90.9	9.1	0	21.2	30.3	48.5	96.7	3.3	0	22.2	14.8	63	56.9	40.3	2.8	3.5	14.1	82.4	87	11.1	1.9	0	15	85	87.4	8.9	3.6	0	24	76

## Sheet: Fig. 3f
	% of clustered Y chromosomes
	gH2AX-		gH2AX+
	CIP2A-	CIP2A+	CIP2A-	CIP2A+
Exp. 1	100	0	14.2857	85.7143
Exp. 2	97.8916	2.10843	8.20896	91.791
Exp. 3	100	0	5.76923	94.2308
