# Supplementary material for: Mitotic clustering of pulverized chromosomes from micronuclei
Source: Nature. 2023 May 10;618(7967):1041–8. doi: 10.1038/s41586-023-05974-0 (PMC10307639; doi:10.1038/s41586-023-05974-0)
Supplement: Supplementary file 13 — Source Data Fig. 4 [file 41586_2023_5974_MOESM13_ESM.xlsx]

## Sheet: Fig.4b
	X chromosome			gH2AX+ Y chromosome
	WT	CIP2A-/-	CIP2A-/-	WT	CIP2A-/-	CIP2A-/-
		sg3	sg4		sg3	sg4
	0.434246	0.391893	0.469735	0	0	0
	0.50279	0.428822	0.538429	0	0	0
	0.53601	0.483021	0.542333	0	0.037836	0
	0.593229	0.628391	0.597494	0	0.082942	0.123749
	0.598039	0.632641	0.623685	0	0.125457	0.126352
	0.599936	0.643179	0.62766	0	0.145213	0.156401
	0.621861	0.648445	0.65585	0	0.23134	0.236687
	0.648965	0.652244	0.696842	0	0.241344	0.283956
	0.668096	0.693464	0.714314	0	0.285714	0.288595
	0.683628	0.699733	0.745278	0.002139	0.33168	0.294726
	0.738571	0.715893	0.805709	0.005564	0.333604	0.303246
	0.775901	0.738172	0.810022	0.011034	0.424221	0.315556
	0.78842	0.758469	0.834679	0.039576	0.446513	0.407344
	0.819583	0.759321	0.83657	0.057289	0.483802	0.4553
	0.821039	0.779983	0.841202	0.079566	0.484395	0.455691
	0.839855	0.798649	0.849986	0.190446	0.504671	0.593748
	0.841708	0.842838	0.904174	0.259718	0.532423	0.743894
	0.924369	0.871678	0.957574	0.298603	0.6051	0.744462
	0.929778	0.90591	0.98523	0.348764	0.673153	0.801451
	0.936148	0.925946	0.165759	0.382301	0.829374	0.011455
	0.264445	0.927137	0.171618	0	0.84859	0.024252
	0.30274	0.972119	0.25852	0	0.990625	0.024999
	0.381808	0.25425	0.532157	0	0	0.051879
	0.40974	0.330011	0.549239	0	0.001141	0.067314
	0.499359	0.373614	0.655651	0	0.096696	0.118377
	0.539926	0.396058	0.699345	0	0.12542	0.318533
	0.621353	0.473533	0.727845	0	0.158163	0.423192
	0.66727	0.491336	0.736777	0.003659	0.167461	0.728028
	0.683371	0.524551	0.741016	0.051512	0.176532	0.819814
	0.777748	0.536439	0.757475	0.057144	0.342234	0.926222
	0.778002	0.615741	0.807043	0.061769	0.422881	0.937943
	0.878014	0.671495	0.887729	0.154907	0.510261	0.962714
	0.897152	0.759874	0.178649	0.197621	0.568923	0
	0.903327	0.76108	0.399566	0.273369	0.586895	0.006085
	0.976431	0.800091	0.401151	0.331731	0.632932	0.145043
	0.451914	0.801062	0.554587	0	0.737385	0.165471
	0.462137	0.80132	0.585436	0	0.756803	0.182462
	0.46517	0.846391	0.593112	0	0.828332	0.260236
	0.606671	0.87653	0.660574	0.001631	0.94249	0.27864
	0.611772	0.400574	0.726581	0.011288	0.000668	0.344323
	0.763885	0.580313	0.772805	0.026316	0.065216	0.358216
	0.782171	0.641239	0.793008	0.04361	0.070518	0.404928
	0.784313	0.645636	0.817009	0.075259	0.346187	0.475201
	0.869097	0.723397	0.863735	0.152654	0.351163	0.482003
	0.921341	0.761379	0.89125	0.197183	0.357736	0.554053
	0.954149	0.767011	0.906651	0.557549	0.444926	0.672665
	0.965464	0.772635	0.911041	0.801565	0.519481	0.702802
		0.794394	0.974419		0.549017	0.771706
		0.807647	0.996884		0.57791	0.926784
		0.827319			0.633024
		0.984319			0.667864

## Sheet: Fig. 4d
	% of metaphase spreads
	WT				CIP2A-/- sg3				CIP2A-/- sg4
	LOY	Normal	Fragmented	Rearranged	LOY	Normal	Fragmented	Rearranged	LOY	Normal	Fragmented	Rearranged
Exp. 1	87.76	5.59	4.2	2.45	60.63	25.71	8.89	4.76	61.45	26.34	4.96	7.25
Exp. 2	72.36	13.98	9.94	3.73	55.52	24.23	14.72	5.52	53.66	26.22	11.89	8.23
Exp. 3	75.44	13.27	9.07	2.21	61.03	23.78	10.6	4.58	56.8	26.87	10.88	5.44

## Sheet: Fig. 4e
	Y chromosome rearrangement type (%)
	No selection						+G418 selection
	WT		CIP2A-/- sg3		CIP2A-/- sg4		WT		CIP2A-/- sg3		CIP2A-/- sg4
	Simple	Complex	Simple	Complex	Simple	Complex	Simple	Complex	Simple	Complex	Simple	Complex
Exp. 1	42.86	57.14	93.33	6.67	94.74	5.26	72.55	27.45	71.7	28.3	79.63	20.37
Exp. 2	58.33	41.67	94.44	5.56	96.3	3.7	64	36	62	38	61.54	38.46
Exp. 3	60	40	93.75	6.25	93.75	6.25	58	42	60.32	39.68	74	26

## Sheet: Fig. 4f
	Y chromosome size
	(normalized to X chromosome)
	WT	CIP2A-/-	CIP2A-/-
		sg3	sg4
	0.127036	0.093264	0.138655
	0.244382	0.127601	0.151822
	0.30854	0.209125	0.278714
	0.315488	0.213514	0.341801
	0.322767	0.373077	0.110599
	0.414474	0.435407	0.190883
	0.502404	0.238994	0.302491
	0.573333	0.163793	0.364964
	0.675258	0.18018	0.087114
	0.732733	0.226087	0.096296
	1.02367	0.248555	0.078652
	1.19519	0.328358	0.088924
	0.230539	0.485849	0.136808
	0.287402	0.523077	0.154079
	0.281046	0.615385	0.117117
	0.426997	0.203822	0.167464
	0.455882	0.198381	0.270142
	0.408776	0.255411	0.192737
	0.4	0.168142	0.258278
	0.436306	0.230769	0.219124
	0.607717	0.311005	0.426966
	0.581818	0.379888	0.423077
	0.546012	0.540284	0.559471
	0.622581		0.596154
	0.876506		0.597701
	0.096354		0.464986
	0.137168		0.538462
	0.188285		0.566502
	0.261006
	0.471591
	0.534653
	0.459893
	0.559783
	0.51046
	0.528796
	0.617391
	1.09123
	1.0181
	1.21622

## Sheet: Fig. 4i
	% cells with X-derived cytoplasmic DNA						% cells with Y-derived cytoplasmic DNA
	WT		CIP2A-/- sg3		CIP2A-/- sg4		WT		CIP2A-/- sg3		CIP2A-/- sg4
	- DOX/IAA	+DOX/IAA	- DOX/IAA	+DOX/IAA	- DOX/IAA	+DOX/IAA	- DOX/IAA	+DOX/IAA	- DOX/IAA	+DOX/IAA	- DOX/IAA	+DOX/IAA
Exp. 1	0.0994036	0.290698	0.214592	0.247831	0.223964	0.4	0.0994036	3.92442	4.07725	15.6134	2.57559	13.5111
Exp. 2	0.18315	0	0	0.896287	0	0.241546	0	3.09278	3.07102	13.1882	0.665557	10.2657
Exp. 3	0	0	0	0	0	0.116009	0.932401	4.57774	0.591716	10.7078	2.64026	17.5174

## Sheet: Fig. 4k
	Fate of individual daughter cells
	siControl		siCIP2A
	Interphase (hrs)	Fate	Interphase (hrs)	Fate
	12.75	Interphase	30	Interphase
	12.75	Interphase	30	Interphase
	29.25	Interphase	33.25	Interphase
	29.25	Interphase	33.25	Interphase
	30.25	Interphase	33.75	Interphase
	30.25	Interphase	33.75	Interphase
	30.75	Interphase	34.5	Interphase
	30.75	Interphase	36	Interphase
	31	Interphase	39.25	Interphase
	31	Interphase	39.25	Interphase
	32.25	Interphase	40.5	Interphase
	32.25	Interphase	40.75	Interphase
	33.75	Interphase	41.5	Interphase
	33.75	Interphase	42.5	Interphase
	34	Interphase	42.75	Interphase
	34	Interphase	43.75	Interphase
	34	Interphase	43.75	Interphase
	35	Interphase	45	Interphase
	35	Interphase	47.5	Interphase
	37.5	Interphase	47.5	Interphase
	37.5	Interphase	22.5	Division
	37.5	Interphase	23	Division
	38.5	Interphase	25.5	Division
	38.5	Interphase	26.75	Division
	40.75	Interphase	27	Division
	41	Interphase	30.25	Division
	41	Interphase	31	Division
	41	Interphase	31.25	Division
	41.25	Interphase	32	Division
	43.5	Interphase	32.75	Division
	43.75	Interphase	34	Division
	44.5	Interphase	35	Division
	44.5	Interphase	37.5	Division
	45.25	Interphase	37.75	Division
	18.75	Division	38.5	Division
	20	Division	0.25	Death
	20	Division	0.25	Death
	21.5	Division	0.25	Death
	21.5	Division	2.75	Death
	21.75	Division	3.75	Death
	22.75	Division	3.75	Death
	23.75	Division	3.75	Death
	23.75	Division	4.25	Death
	26	Division	4.75	Death
	27	Division	5	Death
	28.5	Division	8.5	Death
	28.5	Division	10	Death
	29	Division	10.25	Death
	29.25	Division	10.5	Death
	31.75	Division	10.75	Death
	31.75	Division	13.75	Death
	32.25	Division	15.5	Death
	32.25	Division	15.5	Death
	38	Division	20	Death
	7.75	Death	21.75	Death
	8	Death	23.25	Death
	9.5	Death	24.25	Death
	13.25	Death	26.25	Death
	19.25	Death	26.25	Death
	31.75	Death	36.75	Death
	35.75	Death	37.75	Death
