# Supplementary material for: Mitotic clustering of pulverized chromosomes from micronuclei
Source: Nature. 2023 May 10;618(7967):1041–8. doi: 10.1038/s41586-023-05974-0 (PMC10307639; doi:10.1038/s41586-023-05974-0)
Supplement: Supplementary file 14 — Source Data Extended Data Fig. 1 [file 41586_2023_5974_MOESM14_ESM.xlsx]

## Sheet: Ext. Data Fig. 1d
	Signal to noise ratio
	pCMV-10xSunTag	pCMV-24xSunTag	pCMV300-10xSunTag	pCMV300-24xSunTag	pCMV100-10xSunTag	pCMV100-24xSunTag
	1.33379	1.88327	1.52901	3.16125	1.52576	1.54403
	1.35252	1.50325	1.40941	1.86553	1.41714	1.44584
	1.34138	1.56596	1.94411	1.97144	1.25107	1.61697
	1.72959	2.00898	1.91562	1.77448	1.60474	1.37204
	1.6896	2.0065	1.81776	1.76544	1.61206	1.46356
	1.39122	1.76154	1.33326	2.19152	1.8731	1.58522
	1.37817	2.007	1.41966	1.78567	1.37574	1.62956
	1.57798	1.68958	1.50761	2.19205	1.80529	1.43359
	1.70973	1.96269	1.4473	2.0027	1.53967	1.39962
	1.72321	1.51032	1.16159	1.41459	1.8316	1.72495
	1.34836	1.93629	1.48445	1.47913	1.43267
	1.55197	1.92655	1.34045		1.73684
	1.71634	1.63664	1.5239
			1.25081
			1.43857

## Sheet: Ext. Data Fig. 1f
	Fluorescence intensity (a. u.)
	Distance (μm)	SunTag	YqH FISH
	0	0	0.0257
	0.10794	0.003224	0.020851
	0.21587	0.011957	0.00738
	0.32381	0.014495	0.002048
	0.43175	0.006791	0.0046
	0.53969	0.002644	0.01707
	0.64762	0.005883	0.01396
	0.75556	0.011023	0.007193
	0.8635	0.006514	0.031223
	0.97143	0.012381	0.057839
	1.07937	0.021174	0.051938
	1.18731	0.019451	0.056175
	1.29524	0.012436	0.049481
	1.40318	0.019399	0.073244
	1.51112	0.010979	0.05301
	1.61906	0.004744	0.069033
	1.72699	0.009452	0.074133
	1.83493	0.021297	0.068255
	1.94287	0.02511	0.049771
	2.0508	0.03157	0.041504
	2.15874	0.040425	0.052988
	2.26668	0.068663	0.129262
	2.37461	0.188413	0.239142
	2.48255	0.379977	0.406757
	2.59049	0.625367	0.568307
	2.69843	0.688394	0.721441
	2.80636	0.785595	0.900179
	2.9143	0.87417	0.972113
	3.02224	0.989619	1
	3.13017	1	0.981149
	3.23811	0.83355	0.815324
	3.34605	0.610992	0.664689
	3.45398	0.447981	0.510482
	3.56192	0.295991	0.364491
	3.66986	0.175971	0.249712
	3.7778	0.114649	0.18297
	3.88573	0.082424	0.120443
	3.99367	0.052017	0.113832
	4.10161	0.034156	0.099981
	4.20954	0.031682	0.079312
	4.31748	0.020431	0.089652
	4.42542	0.019607	0.078592
	4.53335	0.021429	0.062995
	4.64129	0.017916	0.068545
	4.74923	0.019736	0.047954
	4.85716	0.012273	0.023847
	4.9651	0.00487	0.006967
	5.07304	0.003649	0.001657
	5.18098	0.005218	0.014917
	5.28891	0.010322	0.040525
	5.39685	0.017132	0.021851
	5.50479	0.012557	0.019557
	5.61272	0.010414	0.020838
	5.72066	0.005585	0.006982
	5.8286	0.002636	0
	5.93653	0.004137	0.000381

## Sheet: Ext. Data Fig. 1i
	Nucleus						Micronucleus
	0 days of DOX/IAA		2 days of DOX/IAA		3 days of DOX/IAA		0 days of DOX/IAA		2 days of DOX/IAA		3 days of DOX/IAA
	-SunTag	+SunTag	-SunTag	+Suntag	-SunTag	+Suntag	-SunTag	+SunTag	-SunTag	+SunTag	-SunTag	+SunTag
Exp. 1	10.951	89.049	63.6842	36.3158	68.883	31.117	3.17003	1.72911	6.05263	21.0526	6.38298	29.7872
Exp. 2	14.026	85.974	62.5352	37.4648	67.03	32.97	1.55844	1.55844	3.09859	25.0704	3.81471	21.7984
Exp. 3	11.041	88.959	62.6866	37.3134	68.6842	31.3158	4.10095	2.2082	3.58209	21.791	4.21053	21.0526

## Sheet: Ext. Data Fig. 1j
	Background SunTag fluorescence
	(micronucleus : nucleus)
	0.755625
	0.759487
	0.696663
	0.914147
	0.71807
	0.634812
	0.420603
	0.563725
	0.583072
	0.585696
	0.526501
	0.28254
	0.602906
