# Supplementary material for: Mitotic clustering of pulverized chromosomes from micronuclei
Source: Nature. 2023 May 10;618(7967):1041–8. doi: 10.1038/s41586-023-05974-0 (PMC10307639; doi:10.1038/s41586-023-05974-0)
Supplement: Supplementary file 15 — Source Data Extended Data Fig. 2 [file 41586_2023_5974_MOESM15_ESM.xlsx]

## Sheet: Ext. Data Fig. 2b
	-DOX/IAA			+DOX/IAA
	Clustered	Dispersed		Clustered	Dispersed
	100	0		96.5035	3.4965

## Sheet: Ext. Data Fig. 2c
	+DOX/IAA (3d)			+DOX/IAA (3d)
	Clustered Y fragments			Dispersed Y fragments
	gH2AX negative	gH2AX positive		gH2AX negative	gH2AX positive
	81.7633	18.2367		53.3333	46.6667

## Sheet: Ext. Data Fig. 2e
	Y chromosome area
	(% of nucleus)
	DOX/IAA	DOX/IAA
	0d	3d
	1.11424	1.31315
	0.891684	3.55911
	0.965642	0.726594
	0.879979	3.53705
	1.47201	0.935704
	0.88828	5.80629
	1.22468	0.815037
	1.41398	0.983644
	1.00392	1.75402
	0.733089	1.9909
	1.43125	2.01101
	0.738299	1.03222
	1.11729	0.604869
	1.34544	1.26895
	0.737475	1.3755
	1.60827	6.76758
	1.11902	1.06031
	1.04389	1.84514
	1.46595	1.15435
	0.89157	3.74011
	1.2455	1.95869
	0.931737	1.74666
	1.32803	2.04648
	1.39128	2.88423
	1.10724	1.15119
	0.952703	1.81707
	1.3187	1.69366
	1.06327	1.2621
	0.955468	2.24373
	1.16601	1.51938
	0.940402	1.67434
	0.692139	0.357472
	1.56141	1.06412
	1.49552	0.967834
	0.512106	3.61549
	0.714799	0.952569
	0.810685	1.09285
	1.18827	1.58987
	1.46482	1.06621
	0.849709	1.18153
	0.970324	2.35785
	1.12934	3.72858
	1.21022	2.65891
	1.77618	2.6583
	0.404227	1.01918
	0.772244	2.53238
	1.29814	1.12234
	0.565332	1.42428
	0.61774	2.20154
	0.81963	1.11896
	1.82656	1.71291
	0.688122	1.53191
	1.40667	1.79632
	1.25182	2.7665
	0.760056	2.8723
	0.754158	2.52148
	0.88122	1.98788
	0.27658	3.09274
	0.632286	1.19073
	0.858701	0.554451
	0.983115	4.41194
	1.06453	1.6423
	0.98072	1.60702
	0.620994	1.66663
	0.745725	2.10954
	1.26715	5.05731
	0.466835	1.6737
	0.877433	1.69262
	0.311693	4.13252
	0.610803	4.17455
	1.24293	1.11487
	0.64582	1.33483
	1.36761	0.969895
	1.10656	2.23737
	0.75197	2.01651
	0.914158	1.63777
	0.736778	11.2317
	0.783367	4.74527
	0.442359	0.856072
	0.776437	3.62559
	0.598705	4.18953
	0.654297	3.89377
	0.652803	3.12833
	1.01015	0.897462
	0.53592	0.819579
	0.749206	2.00414
	0.701639	1.40407
	1.39009	1.6332
	0.745885	1.56379
	0.920676	3.21734
	0.937326	1.40313
	1.25781	0.608196
	1.05866	5.8889
	0.514611	3.92795
	0.556805	0.920516
	0.819819	4.5166
	0.815878	1.26235
	0.450786	0.550784
	1.00297	3.23899
	0.95936	1.22244
	0.745621	2.10305
	0.853285	0.894933
	1.14038	2.38277
	1.491	2.08084
	1.363	3.56266
	0.664	3.635
	1.491	6.885
	1.526	9.355
	1.13	1.911
	0.175	2.074
	2.016	1.852
	3.087	4.765
	4.742	4.427
	2.493	1.864
	2.272	2.085
	1.421	18.92
	1.468	3.856
	1.375	2.377
	2.575	2.318
	2.423	2.144
	0.268	2.482
	2.983	9.344
		8.831
		4.322
		3.425
		2.703
		0.384
