# Supplementary material for: Mitotic clustering of pulverized chromosomes from micronuclei
Source: Nature. 2023 May 10;618(7967):1041–8. doi: 10.1038/s41586-023-05974-0 (PMC10307639; doi:10.1038/s41586-023-05974-0)
Supplement: Supplementary file 16 — Source Data Extended Data Fig. 3 [file 41586_2023_5974_MOESM16_ESM.xlsx]

## Sheet: Ext. Data Fig. 3b
	WT								CIP2A-/- sg3								CIP2A-/- sg4
	- DOX/IAA				+ DOX/IAA				- DOX/IAA				+ DOX/IAA				- DOX/IAA				+ DOX/IAA
	-1d	3d	6d	9d	-1d	3d	6d	9d	-1d	3d	6d	9d	-1d	3d	6d	9d	-1d	3d	6d	9d	-1d	3d	6d	9d
Exp. 1	0	4.17744	7.03342	8.848	0	4.1097	6.12871	8.10161	0	3.87279	4.76787	6.21444	0	4.2765	3.76553	5.52325	0	3.22866	5.00207	7.84912	0	1.9399	5.69605	6.45651
Exp. 2	0	3.88986	6.57818	9.06716	0	3.85551	6.20351	8.16269	0	4.02659	4.70962	6.52174	0	3.47483	3.64386	5.84328	0	2.87279	5.61759	7.48655	0	2.52487	5.36317	6.40013
Exp. 3	0	3.90674	7.19002	9.06716	0	4.61023	6.36282	8.13155	0	3.73077	4.51929	6.39992	0	3.52487	3.21101	5.62504	0	3.38164	5.55582	7.42945	0	3.52487	4.76787	5.38591

## Sheet: Ext. Data Fig. 3c
	WT												CIP2A-/- sg3												CIP2A-/- sg4
	0d DOX/IAA				3d DOX/IAA				4d DOX/IAA				0d DOX/IAA				3d DOX/IAA				4d DOX/IAA				0d DOX/IAA				3d DOX/IAA				4d DOX/IAA
	Sub-G1	G1	S	G2/M	Sub-G1	G1	S	G2/M	Sub-G1	G1	S	G2/M	Sub-G1	G1	S	G2/M	Sub-G1	G1	S	G2/M	Sub-G1	G1	S	G2/M	Sub-G1	G1	S	G2/M	Sub-G1	G1	S	G2/M	Sub-G1	G1	S	G2/M
Exp. 1	5.25	58.8	28.2	7.75	3.82	52.2	30.7	13.28	10.1	51.4	27.8	10.7	4.39	45.4	30.3	19.91	7.45	41.6	31.2	19.75	12.1	40.6	29.3	18	2.97	44.6	33.6	18.83	5.77	48	29.2	17.03	10.3	47.4	26.1	16.2

## Sheet: Ext. Data Fig. 3d
	WT		CIP2A-/- sg3		CIP2A-/- sg4
	- DOX/IAA	+ DOX/IAA	- DOX/IAA	+ DOX/IAA	- DOX/IAA	+ DOX/IAA
Exp. 1	3.38	18.24	6.51	15.99	7.1	15.66
Exp. 2	3.01	16.96	8.1	13.29	6.39	12.38
Exp. 3	4.17	12.8	7.38	13.36	6.46	9.75

## Sheet: Ext. Data Fig. 3e
	Y chromosome
	fragmentation (%)
	WT	CIP2A-/-	CIP2A-/-
		sg3	sg4
Exp. 1	13.25	12.79	15.31
Exp. 2	17.33	15.73	9.68
Exp. 3	18.42	19.15	15.05
