# Supplementary material for: Mitotic clustering of pulverized chromosomes from micronuclei
Source: Nature. 2023 May 10;618(7967):1041–8. doi: 10.1038/s41586-023-05974-0 (PMC10307639; doi:10.1038/s41586-023-05974-0)
Supplement: Supplementary file 17 — Source Data Extended Data Fig. 4 [file 41586_2023_5974_MOESM17_ESM.xlsx]

## Sheet: Ext. Data Fig. 4a
	Number of Y signals per cell
	WT	CIP2A-/-	CIP2A-/-
		sg3	sg4
	1	1	21
	1	1	12
	3	1	6
	4	2	22
	1	1	11
	3	1	12
	4	1	7
	1	1	17
	1	2	6
	1	1	6
	3	3	3
	1	1	13
	1	2	13
	2	1	16
	1	3	12
	1	2	8
	2	2	28
	2	2	7
	1	1	6
	1	27	1
	1	12	1
	2	11	1
	2	32	3
	2	13	2
	2	9	1
	2	6	3
	2	8	2
	1	20	1
	4	24	1
	4	15	1
	4	30	2
	2	9	1
	2	10	1
	1	16	1
	2	45	4
	2	16	1
	2	8	2
	1	11	1
	1	13	2
	2	6	1
	3	8	2
	3	6	1
	2	20	1
	1	23	8
	1	7	6
	3	5	6
	2	6	21
	1	14	13
	2	15	18
	2	22	19
	3	14	12
	3	31	19
	1	11	13
	1	19	22
	2	12	19
	1	12	10
	1	6	11
	2	23	8
	1	10	5
	1	14	6
	2	16	12
	2	17	14
	4	7	6
	1	1	8
	1	1	4
	3	2	3
	1	2	9
	1	1	10
	1	2	9
	1	3	8
	4	1	8
	1	1	5
	2	2	21
	2	2	14
	2	3	19
	1	2	21
	5	2	22
	1	7	6
	2	15	9
	2	14	4
	2	19	6
	1	12	6
	3	7	12
	4	11	11
	1	8
	1	11
	2	8
	1	10
	2	7
	3	10
	1	6
	4	8
	4	10
	1	5
	2	6
	2	7
	2	8
	1	10
	1	5
	1	5
	2	10
	1	4
	1	8
	1	8
	2	7
	3	6
	1	12
	1	8
	1	7
	2	9
	2	5
	4	4
	1	6
	2
	4
	1
	3
	2
	4
	1
	1
	3
	1
	1
	3
	4
	1
	2
	1
	1
	1
	6
	9
	5
	9
	6
	7
	10
	6
	9
	25
	8
	10
	9
	13
	5
	7
	31
	21
	14
	25
	10
	16
	8
	33
	32
	8
	6
	16
	5
	1
	3
	2
	4
	1
	1
	3
	5
	2
	1
	3
	2
	1
	1
	1
	2
	2
	3
	3
	2
	2
	1
	2
	2
	2
	2
	3
	1
	1
	2
	4
	2
	2
	1
	1
	2
	2
	2
	2
	2
	1
	1
	1
	1
	1
	2
	1
	1
	1
	1
	5
	6
	15
	12

## Sheet: Ext Data Fig. 4d 
	% of gH2AX-positive Y Chromosomes
	siCtrl		siCIP2A-1		siCIP2A-2		siTOPBP1-1		siTOPBP1-2		siMDC1-1		siMDC1-2		siMDC1-3
	Clustered	Dispersed	Clustered	Dispersed	Clustered	Dispersed	Clustered	Dispersed	Clustered	Dispersed	Clustered	Dispersed	Clustered	Dispersed	Clustered	Dispersed
Exp. 1	74.36	25.64	29.17	70.83	21.82	78.18	26.79	73.21	28.95	71.05	73.0159	26.9841	72.549	27.451	76	24
Exp. 2	82.69	17.31	31.37	68.63	27.87	72.13	30.56	69.44	30	70	62.5082	37.4918	60.5525	39.4475	67.4641	32.5359
Exp. 3	83.78	16.22	34.78	65.22	25.81	74.19	26.09	73.91	33.33	66.67	68.4321	31.5679	71.7659	28.2341	79.9603	20.0397
Exp. 4	86.2605	13.7395
Exp. 5	91.1176	8.88235
Exp. 6	93	7

## Sheet: Ext. Data Fig. 4f
	% of SunTag signals
	Exp. 1		Exp. 2		Exp. 3
	siCtrl	siCIP2A	siCtrl	siCIP2A	siCtrl	siCIP2A
	1	1	1	3	1	1
	1	1	2	2	3	1
	3	2	2	4	1	6
	1	2	3	5	1	1
	2	1	2	2	1	1
	2	2	2	4	4	6
	2	2	4	2	1	4
	2	1	1	1	1	3
	2	2	1	1	1	3
	1	4	1	5	1	5
	1	12	1	4	6	2
	2	4	2	1	2	7
	3	1	1	1	1	4
	1	4	1	2	3	10
	3	3	2	1	2	6
	1	1	1	6	2	1
	1	2	1	2	2	4
	1	3	2	2	2	1
	1	2	2	2	4	1
	1	10	2	2	1	4
	2	1	1	2	1	1
	2	4	3	7	3	6
	1	1	1	1	2	3
	1	2	2	6	1	2
	1	1	9	1	1	3
	2	10	5	10	1	5
	3	4	1	6	1	7
	2	2	2	2	1	6
	1	1	2	4	2	4
	2	2	1	7	1	2
	1	1	3	2	1	2
	2	4	5	4	1	11
	1	1	1	3	3	9
	1	2	1	4	1	4
	2	3	2	9	1	2
	3	6	1		1	5
	1	1	8		2	7
	1	1	2			9
	1	1	1			1
	1	1	1			1
	2	2	2			7
	1	9	1			1
	1	1	1			8
	2	2	1			1
	2	1	1			2
	1	5	1			6
	2	1	1			3
	2	1	3			4
	2	1	2			1
	1	2	2			1
	1	2	1			1
	3	1	1			3
	1	2	1			2
	2	7	1			1
	2	7	1			1
	1	13	1			4
	2	14	2			1
	2	1	2			2
	4	2	1			3
	4	3	1			1
	1	16	1			2
	1	1	1			1
	1	4	1			1
	2	1	7			6
	3	2	2
	4	1	2
	1	2	3
	1	2	1
	9	1	2
	1	6	1
	1	2	2
	2	2	1
	4	1	2
		2	1
		2	2
		1	3
		1	7
		1	3
		3	2
		3	2
		2	5
		2	2
		1	1
		3	1
		1	1
		1	1
		5	1
		1	1
		2	4
		2	1
		4	1
		3	1
		5	2
		1	1
		1	2
		1	2
		1	6
		2
		2
		1
		6
		1
		1
		1
		1
		5
		1
		6
		4
		2
		1
		2
		3
		1
		9
		2
		6
		2
		4
		1
		2
		2
		1
		4
		4
		1
		1

## Sheet: Ext. Data Fig. 4h
	Dispersion index
	Intact	Fragmented
	0	0.1
	0.03	0.44
	0.03	0.45
	0.04	0.46
	0.04	0.46
	0.05	0.47
	0.05	0.53
	0.05	0.66
	0.06	0.88
	0.07	1.17
	0.08	1.39
	0.09	1.8
	0.09	2.08
	0.11	2.49
	0.11	2.69
	0.12	2.77
	0.13	3.61
	0.14	3.7
	0.17	3.95
		5.45
		6.22
		6.76
		7.27
		7.49
		7.52
		8.7
		10.16
		10.4
		11.07
		11.89
		12.53
		12.68
		14.26
		15.41
		16.37
		16.8
		17.36
		18.13
		19.06
		19.87
		19.87
		19.95
		21.66
		22.11
		22.57
		23.43
		24.4
		25.28
		25.93
		29.76
		31.09
		33.66
		34.26
		37.19
		37.92
		37.95
		41.65
		42.91
		43.1
		43.13
		46.21
		48.02
		49.88
		54.12
		54.7
		57.16
		58.43
		60.72
		62.38
		62.86
		66.85
		68.28
		76.13
		76.73
		76.78
		92.36
		93.05
		99.76
		100

## Sheet: Ext. Data Fig. 4i
	Frequency distribution (%)
	Intact	Fragmented
0	100	24.0506
10	0	17.7215
20	0	17.7215
30	0	7.59494
40	0	8.86076
50	0	6.32911
60	0	6.32911
70	0	2.53165
80	0	3.79747
90	0	2.53165
100	0	2.53165

## Sheet: Ext. Data Fig. 4j
	Dispersion index
	WT	CIP2A-/-	CIP2A-/-
		sg3	sg4
	0	0	0
	0.02	0.17	1.3
	0.03	0.46	1.74
	0.03	0.73	2.5
	0.04	0.79	2.63
	0.04	0.8	4.64
	0.06	1.86	6.14
	0.1	1.97	6.49
	0.37	2.12	6.87
	0.61	2.73	7.79
	0.71	3.77	8.21
	0.82	4.08	9.33
	1.13	4.87	9.75
	1.15	6.68	12.98
	1.33	10.61	13.26
	1.34	10.74	14.83
	1.35	11.82	16.58
	1.36	11.91	18.68
	1.52	12.81	19.11
	1.52	15.01	22
	1.81	16.33	22.67
	1.85	16.93	24.46
	1.86	19.36	25.68
	2.26	19.79	27.27
	2.3	20.42	30.24
	2.32	22.18	35.05
	2.42	23.57	37.96
	2.56	23.71	40.48
	2.68	25.87	41.65
	3.68	26.02	46.11
	3.8	28.26	47.72
	5.19	28.94	48.01
	5.66	30.43	49.09
	6.77	33.3	53.19
	7.24	33.95	53.89
	7.38	34.7	56.1
	7.4	36.07	57.8
	7.44	37.56	60.89
	7.59	40.17	61.26
	7.71	40.36	65.3
	7.97	40.37	65.85
	10.39	43.06	71.13
	10.65	43.21	95.4
	11.03	44.12	100
	11.32	49.3
	11.95	49.4
	12.1	51.01
	12.89	53.93
	12.95	62.16
	15.03	65.36
	15.36	69.29
	16.47	77.39
	18.85	79.53
	19.54	100
	19.99
	20.52
	20.64
	20.85
	22.21
	22.82
	22.92
	22.96
	25.71
	25.75
	25.8
	25.86
	26.38
	27.72
	28.98
	29.58
	31.17
	31.83
	32.12
	32.32
	33.1
	38.3
	39.7
	42.85
	43.44
	52.78
	54.47
	85.73
	100

## Sheet: Ext. Data Fig. 4k
	Dispersion index
	siControl	siCIP2A-1	siCIP2A-2	siTOPBP1-1	siTOPBP1-2
	0	0	0	0	0
	0.06	1.17	0.39	0.76	0.89
	0.19	1.18	2.67	0.8	1.29
	0.31	1.25	3.77	1.55	1.35
	0.33	3.19	4.39	1.56	1.74
	0.56	3.89	5.67	1.74	5.08
	0.57	5.5	5.84	1.88	7.28
	0.64	6.05	10.26	4.16	7.46
	0.66	6.23	10.37	4.83	7.91
	0.73	9.4	10.68	6.82	9.21
	1.1	16.76	11.77	7.82	9.56
	1.17	18.5	12.64	10.45	9.95
	1.28	23.1	15.98	11.27	10.21
	1.29	24.53	16.49	12.88	11.19
	1.36	26.35	17.31	13.46	11.66
	1.42	26.87	19.13	14.3	12.53
	2.01	28.01	19.58	15.94	15.55
	2.55	33.09	21.7	16.05	18.28
	4.09	34.87	21.89	17.67	18.5
	4.42	35.44	22.59	18.55	18.82
	5.9	35.58	24.62	19.91	20.41
	5.94	35.71	27.68	20.92	21.31
	5.97	39.09	29.04	25.44	22.33
	6.97	39.71	31.45	25.65	23.96
	7.17	45.03	31.52	26.22	24.06
	7.99	45.34	32.16	26.72	27.38
	8.18	46.1	33.92	26.87	30.21
	8.33	49.4	34.62	29.76	30.26
	8.93	50.77	35.1	30.25	33.91
	9.2	52.28	35.58	31.61	35.2
	9.73	55.29	36.07	31.87	37.77
	10.31	57.05	36.74	32.58	39.25
	13.19	65.14	38.63	33.31	39.66
	14.2	66.92	40.46	33.7	41.52
	16.66	73.33	40.78	37.9	43.78
	17.08	77.14	41.76	40.61	45.42
	18.52	94.38	47.79	42.41	49.4
	19.83	100	49.84	42.52	49.91
	20		51.94	45.7	50.42
	21.27		53.24	49.02	52.41
	23.5		57.21	49.7	55.79
	23.79		58.81	51.05	61.88
	24.92		58.87	51.12	64.24
	28.32		61.28	51.29	66.76
	28.95		64.48	52.62	71.6
	29.12		69.07	52.83	78.67
	31.07		77.98	54.22	82.8
	38.38		88.87	54.49	90.55
	50.09		88.99	55.05	100
	50.52		90.34	55.85
	57.49		99.26	56.09
	61.42		100	57.15
	65.04			58.61
	68.67			63.19
	77.44			64.6
	95.97			65.12
	100			66.62
				73.6
				73.9
				78.24
				86.92
				96.47
				100
