# Supplementary material for: Mitotic clustering of pulverized chromosomes from micronuclei
Source: Nature. 2023 May 10;618(7967):1041–8. doi: 10.1038/s41586-023-05974-0 (PMC10307639; doi:10.1038/s41586-023-05974-0)
Supplement: Supplementary file 18 — Source Data Extended Data Fig. 5 [file 41586_2023_5974_MOESM18_ESM.xlsx]

## Sheet: Ext. Data Fig. 5c
	% of cells with micronuclei
	siCtrl	siCIP2A
Exp. 1	30.7	32.11
Exp. 2	26.24	33.83
Exp. 3	22.96	32.9

## Sheet: Ext. Data Fig. 5d
	% of micronuclei with Chr 1
	siCtrl	siCIP2A
Exp. 1	20.65	19.88
Exp. 2	22	20.65
Exp. 3	21.52	22.77

## Sheet: Ext. Data Fig. 5g
	% mitotic cells with dispersed
	chromosome 1 fragments
	siCtrl	siCIP2A
Exp. 1	0.280112	6.61765
Exp. 2	0.383142	11.9205
Exp. 3	0.263852	10.8179

## Sheet: Ext. Data Fig. 5k
	% mitotic cells with dispersed
	chromosome 3 fragments
	WT	sgCIP2A	sgCIP2A
		sg3	sg4
Exp. 1	1.39442	5.39419	4.52174
Exp. 2	1.8797	5.88235	6.0423
Exp. 3	1.77305	6.2201	6.06061
