# Supplementary material for: Mitotic clustering of pulverized chromosomes from micronuclei
Source: Nature. 2023 May 10;618(7967):1041–8. doi: 10.1038/s41586-023-05974-0 (PMC10307639; doi:10.1038/s41586-023-05974-0)
Supplement: Supplementary file 19 — Source Data Extended Data Fig. 6 [file 41586_2023_5974_MOESM19_ESM.xlsx]

## Sheet: Ext. Data Fig. 6c
	HeLa CIP2A				RPTEC CIP2A				RPE-1 CIP2A				RPE-1 H2AX-/- CIP2A
	Micronucleus / cytoplasm fluorescence intensity				Micronucleus / cytoplasm fluorescence intensity				Micronucleus / cytoplasm fluorescence intensity				Micronucleus / cytoplasm fluorescence intensity
	None	Diffuse	Puncta		None	Diffuse	Puncta		None	Diffuse	Puncta		None	Diffuse	Puncta
	0.96	0.85	1.61		0.889133	1.25451	1.69355		0.91	1.53	1.11		0.958217	1.27255	2.33789
	0.9	1.41	2.29		0.921926	1.01337	3.41052		0.85	1.32	1.44		0.999657	1.01481	1.59054
	0.83	1.04	1		0.861434	0.98701	1.53975		0.81	1.17	1.68		1.07776	1.64221	1.37299
	0.82	0.9	1.41		0.926558	0.950794	1.56053		0.94	1.53	1.67		0.894842	1.11812	1.51914
	0.49	1.47	2.08		0.681839	1.00757	1.47175		0.95	1.06	4.84		0.840833	1.06828	2.72048
	0.37	0.84	1.81		0.877394	1.01356	2.69114		1.2	1.39	1.91		0.782016	1.09323	4.03031
	0.86	1.09	4.2		0.900051	1.13504	1.89075		1.1	1.58	1.43		0.99316	1.27659	1.25822
	0.76	1.7	1.29		0.913416	1.01067	3.66341		0.77	1.21	1.33		0.945427	1.29303	1.5184
	0.65	1.1	1.4		0.875369	1.82516	1.7589		1.14	1.05	1.95		1.01768	1.30276	1.71291
	0.82	1.1	1.32		0.806252	1.6855	1.35638		0.96	1.14	1.77		0.773917	1.0931	1.37488
	0.73	1.4	1.49		0.685203	1.17264	1.09527		1.06	1.33	1.32		1.22114	1.11075	2.60838
	0.71	1.3	1.25		0.871002	0.96591	1.89911		1.03	1.02	1.78		1.06629	1.27738	1.70236
	0.68	1.01	1.39		0.78206	1.06077	2.39393		0.97	0.98	1.54		0.574245	1.14945	1.60186
	0.8	1.41	10.54		0.851727	0.966612	1.98646		0.99	1.12	1.23		0.990772	1.09583	0.936677
	0.63	0.89	2.43		0.947268	1.08706	2.87878		1.26	1.23	1.43		1.00213	1.1206	1.74721
	0.79	1.25	1.15		0.925235	0.99381	1.46254		1.2	1.15	1.34		0.894235	1.14579	1.13525
	0.76	1.02	2.36		0.922521	1.6459	1.21597		1.08	1.05	1.06		0.823717	1.14459	1.1727
	0.94	1.18	1.93		0.84537	1.06648	1.73319		1.04	1.09	1.76		1.0103	1.03563	1.16283
	0.8	1.17	1.59		0.644545	1.01	1.79738		1	1.12	2.23		0.413331	1.04417	1.60974
	0.83	1.13	1		0.547135	1.19586	1.10296		1	1.13	1.34		0.830237	1.21376	1.18578
	0.92	0.89	2.09		0.914853	1.02206	1.20265		1.17	1.18	1.22		1.1344	1.19482	1.10703
	0.59	1.32	2.93		0.95357	1.0499	1.57314		1.17	1.1	1.19		0.925012	1.50789	1.18369
	0.82	1.07	0.62		0.851341	0.992607	1.30845		0.74	1.19	1.18		1.31334	1.24358	1.50918
	0.82	1.19	0.8		0.523474	1.07344	2.76535		0.91	1.03	1.31		0.910231	1.07519	1.17932
	0.99	0.96	0.98		0.894611	1.00925	2.06994		0.64	1.34	4.83		0.902448	1.15769	1.42932
	0.95	1.7	1.84		0.744935	0.954986	1.42307		1.03	1.55	1.31		0.910259	1.02435	1.3895
	0.7	0.99	1.37		0.831039	1.48161	1.08008		0.75	1.33	1.35		0.836594	1.05861	1.44081
	0.95	1.05	1.81		0.982268	1.16651	3.45059		0.82	1.19	1.51		1.10814	1.06031	1.23587
	0.93	0.91	6.73		0.834968	1.86982	7.91395		1.04	1.06	1.16		0.79586	1.03065	1.26776
	0.95	0.84	3.26		0.876655	1.13689	2.5344		1.06	1.66	1.48		1.02785	1.32761	1.02538
	0.91	1.13			0.578831	1.11696	7.06693		0.77	1.14	1.79		1.02815	1.24157	1.65523
	1.23	1.42			0.810349	0.96951	2.0231		0.96	1.29	1.18		0.865871	1.09803	2.47117
	0.76	1.05			0.898545	1.20112	4.21971		0.94	1.32	1.28		0.957914	1.24727	4.17304
	0.92	1.12			0.931985	1.1142	3.52589		0.74	1.36	1.44		0.827932	1.49766	1.44438
	0.88	0.98			0.916693	0.979142	15.899		0.86	1.15			0.990841	1.03524	2.1023
	0.58	0.94			0.685208	1.32673	1.94657		0.93	1.65			0.781047	1.22527	1.40714
	0.9	1.42			0.96958	1.21538	5.68601		1	1.44			0.90048	1.16019	5.2477
	0.7	1.34			0.834107	0.900175	1.46049		1	1.04			0.787086	1.05488	2.17724
	1.05	1.24			0.637671	1.58159	2.46297		0.92	3.08			0.907228	1.08595	2.70938
	0.81	1.12			0.784205	1.63146	1.73953		1	1.15			0.843097	0.980479	1.70892
	1.11	0.99			0.902148	1.46008	4.90455		0.92	1.15			0.90646	1.06044
	1.06	1.08			0.81208	1.41228	3.45556		1.05	1.14			0.993328	0.995859
	0.71	1.05			0.938637	1.14524	1.48974		1.04	1.05			0.770733	0.938557
	0.51	1.08			0.953445	1.04628	2.13484		1.06	1.06			0.961934	1.4316
	0.73	1.17			0.823494	1.25669	1.98251		0.96	1.04			1.05763	1.1153
	0.47	1.06			0.980754	1.18893	2.96111		1	1.03			0.936047	1.16958
	0.79	1.2			0.863513	1.2972	12.372		0.98	1.03			1.12267	1.35643
	0.7	1.26			0.740865	1.06987	3.10287		0.86	1.15			0.985057
	0.88				0.99493	1.01976	2.22501		0.85	1.46			0.948791
	0.65				0.669768	1.531	2.91166		0.83	6.93			0.87889
	0.75				0.306708	1.33882	13.6113		0.95	1.03			1.00749
	0.78				0.726056	1.26172	9.68918		0.99	1.22			1.06077
	0.69				0.784921	1.12165	1.49806		0.79	1.11			0.870709
	0.68				0.973971	1.02317	11.0156		1.12	1.05			1.01808
	0.84				0.980259	1.42967	2.96782		0.73	1.15			0.98197
	0.82				0.546409	1.2914	6.29178		1.03	1.09			0.982561
	0.84				0.734246	1.30733	1.99902		0.98	1.06			0.71013
	0.81				0.863316	2.01266	3.46322		0.7	1.06			2.65234
	0.51				0.839643	1.57562	2.53563		1.12	1.14			0.917075
	0.52				0.550159	1.59461	1.87197		0.88	1.14			0.885855
	0.6				0.869322	1.1672	8.11009		0.99	1.1			0.945756
	0.91				0.706344	1.21072	2.32185		0.73	1.19			1.0688
	0.87				0.800126	1.78204	3.73801		0.67	1.04			1.02253
	1.02				0.932384	1.18358	1.91099		0.98	1.08			0.834403
	1.07				0.651307	1.16117	1.31121		0.92	10.61			0.831163
	0.5				0.990601	1.57503	2.20045		0.94	1.1			1.0039
	0.35				0.726735	1.09433	1.16833		1.05	1.15			0.886544
	0.88				0.854314	1.01456	3.25431		1.04	1			0.941623
	0.8				0.295849	1.11527	2.6391		0.97	1.06			0.929439
	0.65				0.918362	1.3825			0.85	1.08			0.939608
	0.72				0.627499	1.42929			0.92	1.01			0.854501
	0.91				0.802784	1.17948			0.94	1.11			0.976405
	0.91				0.822235	1.38439			0.81	1.03			0.946866
	1.02				0.751637	1.31896			0.96	1.1			0.923783
	0.68				0.540194	1.06201			1	1.14			1.03541
	0.78				0.973043	1.72447			0.99	1.25			1.18576
	0.71				0.885319	1.01974			1.19	1.15			1.06259
	0.82				0.792961	1.14958			1.09	1.12			0.965522
	0.8				0.737012	1.0287			1.01	1.12			0.8044
	0.55				0.555197	1.08265			0.89	1.12			2.56915
	0.93				0.446524	1.23185			1.02	1.05			0.756779
	0.84				0.959148	1.11598			1.06	1.45			0.958821
	0.78				0.977673	1.35493			1.06	1.31			0.82288
	1				0.846903	1.57486			0.92	0.95			0.745909
	0.75				0.946722	1.36494			1.01	1.02			0.946609
	0.74				0.974128	1.20447			1	1.06			1.01253
	0.75				0.861233	1.05071			1.02				1.01815
	0.89				0.967258	1.12067			1.23				0.933001
	0.94				1.0053	1.07716			0.83				0.926421
	0.94				0.701291	1.17258			0.9				1.01671
	0.87				0.980982	1.03314			0.77				1.0175
	0.99					1.23019			1.02				1.00718
	1.22					1.01305			0.95				0.963804
	0.75					1.04574			0.93				1.00451
	0.9					1.14968			0.99				0.907925
	0.65					1.0363			1.11				0.742796
	0.87					1.03034			0.95				1.2369
	0.63					1.09717			1.09				1.10583
	0.8					1.03984			1.03				0.950247
	0.83					1.22867			0.93				0.889409
	0.77								0.93				0.703804
	0.6								0.99				1.08684
	0.83								1.11				0.9619
	0.83								1.01				0.889467
	0.61								1.14				1.00129
	0.73								1.1				0.98841
	0.76								0.96				0.967879
	0.73								1.06				0.914446
	1.04								1.06				0.74517
	0.68								0.89				0.881356
	0.75								1				1.0241
	0.79								0.87				0.918823
	0.72								0.97				0.93701
	0.81								0.84				1.0027
	0.72								1.1				1.01675
	0.98								0.93				1.04075
	0.78								0.83				0.937336
	0.84								1.06				0.958384
	0.84								0.88				1.00639
	0.88								1				1.0814
	0.59								1.04				0.893529
	0.9								1.04				0.95037
	0.99								1.03				0.910243
	0.68								0.98				0.869369
	0.82								1.01				1.10472
	1								0.88				0.827783
	0.81								0.9				0.861272
	0.93								1.04				0.931649
	0.79								0.97				0.999283
	0.76								0.97				0.983202
	0.48								0.89				0.993759
	0.68								0.91				1.00875
	0.77								0.94				0.962367
	0.79								0.88				0.891088
	0.73								0.94				1.00559
	0.8								0.98				0.888836
	0.7								0.8				0.874434
	0.49								1.04				0.92174
	0.65								0.88				0.942432
	0.58								0.92				0.941212
	0.42								0.98				0.649156
	0.88								0.86				0.916765
	0.61								0.94				0.98306
	0.85								0.95				0.793016
	0.91								1				0.869007
	0.58								0.89				1.07884
	0.92								0.87				0.951298
	0.62								0.99				0.841068
	0.57								0.98				0.837452
	0.62								0.96				0.911416
	0.66								0.8				0.973866
	0.84								0.86				0.660401
	0.45								0.87				0.892296
	0.5								0.95				0.663512
	0.78								1.04				0.942767
	0.84								1.02				0.917947
	0.9								1.05				0.896008
	0.74								0.89				0.992786
	0.54								0.99				0.871559
	1.06								0.98				0.962525
	0.5								0.07				0.998688
	0.94								0.93				1.04805
	0.53								0.99				1.06866
	0.54								1.01				0.920364
	0.71								1.05				0.872298
	0.71								1.92				1.07068
	0.73								0.86				0.92389
	0.51								1.02				0.864453
	0.55								1				1.10722
	0.43								0.84				0.986392
	0.85								0.99				0.954251
	0.89								1.05				0.881828
	0.51								0.88				0.884701
	0.75								0.92				1.01579
	0.68								1				0.882753
	0.64								1.36				1.04031
	0.78								0.9				0.99404
	0.7								0.83				0.995313
	0.74								0.97				1.1177
	0.74								0.89				1.07814
	0.69								1.03				1.13563
	0.62								0.96				0.952638
	0.78								0.74				1.02919
	0.54								0.48				0.908875
	0.84								0.91				1.0569
	0.8								0.85				0.957446
	0.95								0.95				0.974563
	0.67								1				1.01923
	0.51								1.05				0.89668
	0.64								0.67				1.03775
	0.77								1.03				0.943655
	0.58								0.88				0.971407
	0.64								0.83				1.02286
	0.83								1.03				0.988876
	0.57								1.09				0.890625
	0.92								1.08				0.957258
	0.72								0.79				0.931365
	0.66								0.72				1.48666
	0.86								0.77				0.96057
	0.94								0.87				0.935389
	0.93								0.97				0.836685
	0.51								0.73				0.780622
	0.84								0.78				0.827584
	0.77								0.83				0.845284
	0.71								0.9				1.00604
	0.97								1.14				0.8294
	0.9								0.81				0.882643
	0.69								0.97				1.03015
	0.65								0.8				1.06161
	0.63								0.96				0.956328
	0.92								0.83				0.965297
	0.77								0.84				0.877208
	0.83								0.87				0.906945
	0.53								0.77				0.830613
	0.9								0.55				0.957411
	0.42								0.98				0.944018
	0.57								0.88				1.05312
	0.68								0.57				0.910831
	0.82								0.99				1.20413
	0.76								0.97				1.03145
	0.49								0.98				0.828563
	0.64								0.95				0.969713
	0.73								0.91				0.914631
	0.54								0.71				0.913001
	0.83								0.73				0.733655
	0.55								0.85				0.840924
	0.51								0.89				0.895507
	0.55								0.58				0.771979
	0.92								0.92				1.04632
	0.66								0.99				1.06357
	0.63								0.94				1.10173
	0.4								0.83				0.954844
	0.59								0.72				0.723508
	0.82								0.74				1.0474
	0.82								0.88				0.889438
	0.47								0.87				0.923474
	0.57								0.86				0.958134
	0.77								0.33				0.89736
	0.67								0.84				0.951682
	0.56								0.82				0.799261
	0.77								0.73				0.904281
	1.05								0.95				0.869226
	0.59								0.92				0.75178
	1.17								0.99				0.882593
	0.7								0.87				0.677198
	0.86								0.81				0.99559
	0.72								0.92				1.17318
	0.47								0.7				0.748839
	0.6								0.97				0.814956
	0.71								1.26				0.983269
	0.4								1.12				1.10731
	0.63								0.88				1.05365
	0.6								1.06				0.820755
	0.62								0.89				1.039
	0.86								0.84				0.938618
	0.9								0.85				1.05676
	0.54								0.97				0.801942
	0.54								0.87				0.787098
	0.52								0.97				1.08918
	0.74								0.73				1.00146
	0.51								1.01				0.720967
	1.06								0.93				0.896359
	0.78								0.99				1.00215
	0.69								0.89				0.894628
	0.87								1.05				0.968303
	0.78								0.93				0.86781
	0.75								0.93				0.986081
	0.71								1				0.775847
	0.72								0.79				0.738703
	0.71								0.69				0.888925
	0.72								0.93				0.918184
	0.57								0.98				0.776721
	0.75								0.73				1.12766
	0.38								1.03				0.897819
	0.47								1.01
	0.66								0.89
	0.61								0.99
	0.47								1.05
	0.92								0.83
	0.41								0.91
	0.55								0.97
	0.52								0.86
	0.68								1.05
	0.44								1.03
	0.88								0.85
	0.56								1.03
	0.64								1.04
	0.55								0.86
	0.68								1.02
	0.54								0.94
	0.75								0.83
	0.47								0.79
	0.45								0.97
	0.85								0.84
	0.81								0.9
	0.46								0.85
	0.74								0.95
	0.71								0.88
	0.62								0.99
	0.31								0.86
	0.52								0.73
	0.61								0.96
	0.54								1.14
	0.76								0.85
	0.62								1.02
	0.56								1.06
	0.38								0.96
	0.61								1.3
	0.61								1.26
	0.44								0.93
	0.93								1
	0.68								0.81
	0.35								0.87
	0.85								0.86
	0.67								0.91
	0.79								0.98
	0.73								0.9
	0.56
	0.55
	0.62
	0.59
	0.74

## Sheet: Ext. Data Fig. 6d
	% of micronuclei
	DLD-1												HeLa						RPTEC						RPE-1						RPE-1 H2AX-/-
	gH2AX -			gH2AX +			cGAS -			cGAS +			gH2AX -			gH2AX +			gH2AX -			gH2AX +			H3K9ac +			H3K9ac -			H3K9ac +			H3K9ac -
	None	Diffuse	Puncta	None	Diffuse	Puncta	None	Diffuse	Puncta	None	Diffuse	Puncta	None	Diffuse	Puncta	None	Diffuse	Puncta	None	Diffuse	Puncta	None	Diffuse	Puncta	None	Diffuse	Puncta	None	Diffuse	Puncta	None	Diffuse	Puncta	None	Diffuse	Puncta
	82.6	17.4	0	55.6	37.4	7.1	94.1	5.3	0.6	60.4	32.1	7.5	79.8	20.2	0	61.8	21.1	17.1	64.9	35.1	0	18.5	43.1	38.4	82.1	17.9	0	61.5	36.3	2.2	80	17.5	2.5	59.7	20.9	19.4

## Sheet: Ext. Data Fig. 6g
	% of micronuclei
	DLD-1								HeLa				RPTEC				RPE-1				RPE-1 H2AX-/-
	gH2AX -		gH2AX +		cGAS -		cGAS +		gH2AX -		gH2AX +		gH2AX -		gH2AX +		H3K9ac +		H3K9ac -		H3K9ac +		H3K9ac -
	None	Puncta	None	Puncta	None	Puncta	None	Puncta	None	Puncta	None	Puncta	None	Puncta	None	Puncta	None	Puncta	None	Puncta	None	Puncta	None	Puncta
	100	0	63.3	36.7	98.3	1.7	91	9	95.8	4.2	67.8	32.2	100	0	75.6	24.4	97.7	2.3	82.9	17.1	95.2	4.8	84.1	15.9
