# Supplementary material for: Mitotic clustering of pulverized chromosomes from micronuclei
Source: Nature. 2023 May 10;618(7967):1041–8. doi: 10.1038/s41586-023-05974-0 (PMC10307639; doi:10.1038/s41586-023-05974-0)
Supplement: Supplementary file 20 — Source Data Extended Data Fig. 7 [file 41586_2023_5974_MOESM20_ESM.xlsx]

## Sheet: Ext. Data Fig. 7d
	% of Y chromosomes
	WT				CIP2A-/-				CIP2A-/-
					sg3				sg4
	gH2AX -		gH2AX +		gH2AX -		gH2AX +		gH2AX -		gH2AX +
	TOPBP1 -	TOPBP1 +	TOPBP1 -	TOPBP1 +	TOPBP1 -	TOPBP1 +	TOPBP1 -	TOPBP1 +	TOPBP1 -	TOPBP1 +	TOPBP1 -	TOPBP1 +
Exp. 1	92.74	7.26	12.9	87.1	100	0	100	0	100	0	100	0
Exp. 2	100	0	0	100	100	0	97.8261	2.17391	100	0	94.1176	5.88235

## Sheet: Ext. Data Fig. 7e
	% of gH2AX-positive Y chromosomes
	siCtrl		siMDC1-1		siMDC1-2		siMDC1-3
	CIP2A -	CIP2A +	CIP2A -	CIP2A +	CIP2A -	CIP2A +	CIP2A -	CIP2A +
Exp. 1	5.08475	94.9153	19.5652	80.4348	48.6486	51.3514	25.641	74.359
Exp. 2	10.6383	89.3617	30.5556	69.4444	17.0732	82.9268	51.6129	48.3871
Exp. 3	4.25532	95.7447	31.7073	68.2927	21.2766	78.7234	19.5652	80.4348

## Sheet: Ext. Data Fig. 7f
	% of gH2AX-positive Y chromosomes
	siCtrl		siMDC1-1		siMDC1-2		siMDC1-3
	TOPBP1 -	TOPBP1 +	TOPBP1 -	TOPBP1 +	TOPBP1 -	TOPBP1 +	TOPBP1 -	TOPBP1 +
Exp. 1	8.88889	91.1111	60.6061	39.3939	37.7778	62.2222	32.6531	67.3469
Exp. 2	2.22222	97.7778	41.8605	58.1395	23.6364	76.3636	23.8095	76.1905
Exp. 3	2.17391	97.8261	46.9388	53.0612	25.4545	74.5455	54.3478	45.6522
