# Supplementary material for: Mitotic clustering of pulverized chromosomes from micronuclei
Source: Nature. 2023 May 10;618(7967):1041–8. doi: 10.1038/s41586-023-05974-0 (PMC10307639; doi:10.1038/s41586-023-05974-0)
Supplement: Supplementary file 21 — Source Data Extended Data Fig. 8 [file 41586_2023_5974_MOESM21_ESM.xlsx]

## Sheet: Ext. Data Fig. 8c
	Number of CIP2A foci					Number of TOPBP1 foci
	PC3		HeLa S3			PC3		HeLa S3
	- IR	+ IR	- IR	+ IR		- IR	+ IR	- IR	+ IR
	0	65	0	49		1	18	1	16
	3	61	0	40		0	12	2	7
	1	49	1	39		3	11	1	8
	3	60	1	28		3	7	1	14
	3	55	5	25		5	13	0	11
	9	60	4	34		3	18	0	10
	1	44	1	31		1	19	1	9
	2	52	6	29		0	15	0	8
	4	70	0	27		3	14	0	13
	1	45	3	29		1	16	0	11
	0	61	1	26		5	13	3	12
	6	31	0	31		5	11	3	9
	0	49	0	27		1	13	1
	0	51	2	35		1	18	1
	0	66	2			4	8	0
	0	72				0	13	1
	0	79				0	14	3
	1	65				1	26	1
	2	66					16	3
	1	54					15	4
	0	59					22
	1	63
	1	50
	0
