# Supplementary material for: Mitotic clustering of pulverized chromosomes from micronuclei
Source: Nature. 2023 May 10;618(7967):1041–8. doi: 10.1038/s41586-023-05974-0 (PMC10307639; doi:10.1038/s41586-023-05974-0)
Supplement: Supplementary file 22 — Source Data Extended Data Fig. 9 [file 41586_2023_5974_MOESM22_ESM.xlsx]

## Sheet: Ext. Data Fig. 9b
	% 53BP1-positive
	Y chromosomes
	WT	CIP2A-/-	CIP2A-/-
		sg3	sg4
Exp. 1	16.57	18.28	21.05
Exp. 2	17.93	23.44	15.28
Exp. 3	16.57	19.91	20.93

## Sheet: Ext. Data Fig. 9d
	Fluorescence intensity (a. u.)
	Distance (μm)	dsDNA	LMNB1
	0	0.00364446	0.0331049
	0.1079	0.00523707	0.0209131
	0.2159	0.010774	0.0224061
	0.3238	0.0262828	0.0154525
	0.4317	0.0181751	0.0040737
	0.5397	0.00987827	0.0266332
	0.6476	0.00654683	0.018294
	0.7556	0.00939323	0.0116259
	0.8635	0.0131037	0.0002152
	0.9714	0.00434393	0.0093767
	1.0794	0.00835015	0.0175701
	1.1873	0.000445694	0.0048905
	1.2952	0.00140353	0.0327917
	1.4032	0.0153529	0.0414373
	1.5111	0.0178083	0.0397564
	1.6191	0.00735056	0.0752516
	1.727	0.00850534	0.151263
	1.8349	0.0150992	0.129101
	1.9429	0.0184697	0.105465
	2.0508	0.0242581	0.109446
	2.1587	0.0340931	0.107717
	2.2667	0.0587514	0.104276
	2.3746	0.107474	0.123437
	2.4826	0.158577	0.132765
	2.5905	0.364311	0.29178
	2.6984	0.598844	0.477906
	2.8064	0.741084	0.668766
	2.9143	0.783214	0.738117
	3.0222	0.599068	0.712205
	3.1302	0.328082	0.577727
	3.2381	0.152377	0.359051
	3.346	0.0890577	0.213083
	3.454	0.0708498	0.134494
	3.5619	0.0661076	0.117449
	3.6699	0.0454293	0.0841302
	3.7778	0.0441847	0.0826743
	3.8857	0.0373045	0.0690078
	3.9937	0.0426249	0.0676998
	4.1016	0.0220296	0.029773
	4.2095	0.00512187	0.0240376
	4.3175	0.00211306	0.0266937
	4.4254	0.00220574	0.0205054
	4.5334	0.00659972	0.0106545
	4.6413	0.00812107	0
	4.7492	0.00418174	0.0165556
	4.8572	0.00663776	0.0302685
	4.9651	0	0.0123703
	5.073	0.014432	0.0304381
	5.181	0.0117257	0.0151091
	5.2889	0.00990975	0.0035522
	5.3969	0.0152207	0.0209903
	5.5048	0.01366	0.0262259
	5.6127	0.0143514	0.0197606
	5.7207	0.0165759	0.0139608
	5.8286	0.012213	0.0077921
	5.9365	0.0145234	0.0111956
	6.0445	0.00746772	0.0305148
	6.1524	0.0142991	0.0379613
	6.2603	0.0330417	0.0772899
	6.3683	0.0144058	0.0556358
	6.4762	0.00654486	0.0555626
	6.5842	0.00672148	0.0576248
	6.6921	0.0182479	0.0406269
	6.8	0.0183493	0.0456333
	6.908	0.0163178	0.0448778
	7.0159	0.0145514	0.0381514
	7.1238	0.0060231	0.0556635
	7.2318	0.0101334	0.0825954
	7.3397	0.0336839	0.0695345
	7.4477	0.0152624	0.0417905
	7.5556	0.00235984	0.0314232
	7.6635	0.00299658	0.0426605
	7.7715	0.00633524	0.02398
	7.8794	0.00956832	0.019741
	7.9873	0.00897661	0.0236809
	8.0953	0.00377255	0.0161692
	8.2032	0.0052069	0.017562
	8.3111	0.00468951	0.0380205
	8.4191	0.00386436	0.0233367
	8.527	0.0110317	0.0223814
	8.635	0.0274855	0.0334901
	8.7429	0.0219594	0.0535413
	8.8508	0.0297795	0.0544514
	8.9588	0.0608443	0.0461825
	9.0667	0.0781584	0.0344245
	9.1746	0.0978723	0.0241006
	9.2826	0.080264	0.0219745
	9.3905	0.0336517	0.0161641
	9.4985	0.031472	0.0221253
	9.6064	0.0166959	0.0088219
	9.7143	0.00778139	0.0159741
	9.8223	0.009955	0.0191402
	9.9302	0.0103487	0.0410385
	10.0381	0.0147236	0.0367615
	10.1461	0.0225341	0.0633214
	10.254	0.0150589	0.0364083
	10.362	0.00740849	0.0273614
	10.4699	0.0140679	0.0354245
	10.5778	0.0144194	0.0127457
	10.6858	0.0106626	0.017205
	10.7937	0.00461038	0.0420828
	10.9016	0.0020077	0.017493
	11.0096	0.00535073	0.0028743
	11.1175	0.00436404	0.0094593
	11.2254	0.00991062	0.0185437
	11.3334	0.0179351	0.0187491
	11.4413	0.0219846	0.0098543
	11.5493	0.0178197	0.0188467
	11.6572	0.0192632	0.008055
	11.7651	0.0229614	0.0074495
	11.8731	0.0418786	0.0167325
	11.981	0.0526419	0.0438318
	12.0889	0.0704747	0.0171803
	12.1969	0.117113	0.0296984
	12.3048	0.208592	0.0283149
	12.4128	0.459124	0.0202182
	12.5207	0.788814	0.0423699
	12.6286	1	0.0374799
	12.7366	0.953414	0.0334351
	12.8445	0.76696	0.0363307
	12.9524	0.517842	0.0468416
	13.0604	0.279334	0.0617006
	13.1683	0.161164	0.0779056
	13.2763	0.136008	0.0716487
	13.3842	0.120113	0.0913023
	13.4921	0.0706013	0.0720637
	13.6001	0.0650693	0.0553048
	13.708	0.0629325	0.0442685
	13.8159	0.0488414	0.0463857
	13.9239	0.0328581	0.05354
	14.0318	0.022959	0.0610692
	14.1397	0.0257215	0.0700083
	14.2477	0.0401173	0.0635899
	14.3556	0.0264079	0.0220316
	14.4636	0.0260784	0.0451995
	14.5715	0.0202645	0.0630973
	14.6794	0.0240152	0.0779768
	14.7874	0.0255254	0.0665234
	14.8953	0.027715	0.0787096
	15.0032	0.0308832	0.0551454
	15.1112	0.0220749	0.0488382
	15.2191	0.0239472	0.0659201
	15.3271	0.0351823	0.0860317
	15.435	0.0444122	0.0808242
	15.5429	0.060598	0.0606495
	15.6509	0.113969	0.0815784
	15.7588	0.143749	0.0858387
	15.8667	0.132586	0.100683
	15.9747	0.0900413	0.0887412
	16.0826	0.0719661	0.0861591
	16.1905	0.0536227	0.0994153
	16.2985	0.0390455	0.10717
	16.4064	0.040893	0.129532
	16.5144	0.05129	0.118419
	16.6223	0.0592196	0.0950228
	16.7302	0.0644304	0.113184
	16.8382	0.0558779	0.130446
	16.9461	0.0492633	0.199137
	17.054	0.0442935	0.191142
	17.162	0.0617025	0.242988
	17.2699	0.0802666	0.289666
	17.3779	0.115278	0.333946
	17.4858	0.153042	0.360666
	17.5937	0.179355	0.536433
	17.7017	0.196695	0.89561
	17.8096	0.263068	0.946593
	17.9175	0.301512	0.924905
	18.0255	0.319475	0.813658
	18.1334	0.341705	0.875199
	18.2414	0.361154	0.785789
	18.3493	0.367794	0.686274
	18.4572	0.39669	0.665034
	18.5652	0.411504	0.676617
	18.6731	0.422339	0.706917
	18.781	0.41138	0.685922
	18.889	0.409498	0.664176
	18.9969	0.410592	0.717108
	19.1048	0.416293	0.763789
	19.2128	0.41539	0.717199
	19.3207	0.438645	0.708107
	19.4287	0.44908	0.744505
	19.5366	0.441344	0.80796
	19.6445	0.441502	0.773402
	19.7525	0.416961	0.724678
	19.8604	0.421226	0.7086
	19.9683	0.423915	0.687378
	20.0763	0.417884	0.719522
	20.1842	0.458642	0.735734
	20.2922	0.452918	0.879254
	20.4001	0.468579	0.84122
	20.508	0.42774	0.756554
	20.616	0.388236	0.729691
	20.7239	0.364651	0.725658
	20.8318	0.357822	0.748458
	20.9398	0.368527	0.744614
	21.0477	0.358303	0.755169
	21.1557	0.356282	0.747041
	21.2636	0.359362	0.724624
	21.3715	0.374212	0.771462
	21.4795	0.371662	0.812149
	21.5874	0.401479	0.876139
	21.6953	0.40351	0.947373
	21.8033	0.389696	0.886016
	21.9112	0.369995	0.818454
	22.0191	0.352394	0.772878
	22.1271	0.361204	0.779471
	22.235	0.404334	0.81695
	22.343	0.442412	0.82989
	22.4509	0.450015	0.878981
	22.5588	0.493529	0.883834
	22.6668	0.520544	0.853129
	22.7747	0.472285	0.851322
	22.8826	0.409279	0.909806
	22.9906	0.411255	0.889454
	23.0985	0.428287	0.894091
	23.2065	0.442455	0.810987
	23.3144	0.473109	0.836715
	23.4223	0.500183	0.901857
	23.5303	0.503819	0.913588
	23.6382	0.472226	0.998969
	23.7461	0.457593	0.977774
	23.8541	0.450613	0.918894
	23.962	0.459148	0.924809
	24.07	0.42159	0.977883
	24.1779	0.397761	0.917597
	24.2858	0.391325	0.97097
	24.3938	0.397993	0.992121
	24.5017	0.391301	1
	24.6096	0.387534	0.938643
	24.7176	0.404121	0.863774
	24.8255	0.397404	0.812867
	24.9334	0.370899	0.797259
	25.0414	0.343437	0.762471
	25.1493	0.376175	0.746082
	25.2573	0.357586	0.824226
	25.3652	0.411415	0.76444
	25.4731	0.39574	0.82578
	25.5811	0.400966	0.917561
	25.689	0.421815	0.862949
	25.7969	0.440283	0.77289
	25.9049	0.404964	0.760768
	26.0128	0.41944	0.835478
	26.1208	0.443991	0.769095
	26.2287	0.438484	0.787858
	26.3366	0.460615	0.855451
	26.4446	0.457669	0.809966
	26.5525	0.473566	0.908795
	26.6604	0.457178	0.907444
	26.7684	0.48286	0.968521
	26.8763	0.499021	0.993859
	26.9843	0.549784	0.880485
	27.0922	0.575536	0.827839
	27.2001	0.530627	0.84994
	27.3081	0.477882	0.811652
	27.416	0.501935	0.849449
	27.5239	0.460689	0.792226
	27.6319	0.445474	0.77111
	27.7398	0.441098	0.792778
	27.8477	0.426416	0.781249
	27.9557	0.40285	0.740581
	28.0636	0.428865	0.727349
	28.1716	0.416845	0.74009
	28.2795	0.343119	0.773261
	28.3874	0.34792	0.807227
	28.4954	0.344844	0.803283
	28.6033	0.340332	0.791641
	28.7112	0.333194	0.732692
	28.8192	0.377276	0.709498
	28.9271	0.431565	0.773267
	29.0351	0.475054	0.774146
	29.143	0.506049	0.731454
	29.2509	0.499276	0.728164
	29.3589	0.4455	0.719554
	29.4668	0.385555	0.734932
	29.5747	0.324186	0.686026
	29.6827	0.297768	0.744709
	29.7906	0.29757	0.885729
	29.8986	0.322698	0.874935
	30.0065	0.305814	0.780777
	30.1144	0.289084	0.747323
	30.2224	0.290152	0.75021
	30.3303	0.300322	0.738676
	30.4382	0.299193	0.743589
	30.5462	0.305365	0.759937
	30.6541	0.312144	0.707917
	30.762	0.286716	0.673878
	30.87	0.277222	0.672768
	30.9779	0.318124	0.660065
	31.0859	0.314912	0.715985
	31.1938	0.291816	0.753228
	31.3017	0.305718	0.749227
	31.4097	0.29895	0.734946
	31.5176	0.322105	0.698496
	31.6255	0.348911	0.684524
	31.7335	0.406218	0.735159
	31.8414	0.455738	0.764581
	31.9494	0.430084	0.805589
	32.0573	0.373475	0.749976
	32.1652	0.351507	0.70955
	32.2732	0.35562	0.879114
	32.3811	0.389964	0.827279
	32.489	0.433561	0.744485
	32.597	0.362	0.661209
	32.7049	0.342064	0.699693
	32.8128	0.347966	0.733457
	32.9208	0.352021	0.723084
	33.0287	0.360684	0.687866
	33.1367	0.336491	0.683548
	33.2446	0.297692	0.722487
	33.3525	0.285221	0.741963
	33.4605	0.305255	0.645655
	33.5684	0.290851	0.685236
	33.6763	0.286526	0.689475
	33.7843	0.336123	0.690222
	33.8922	0.315787	0.669066
	34.0002	0.276311	0.673404
	34.1081	0.190998	0.660598
	34.216	0.13768	0.607085
	34.324	0.131544	0.50647
	34.4319	0.14176	0.461516
	34.5398	0.138861	0.409735
	34.6478	0.147771	0.399225
	34.7557	0.127144	0.31193
	34.8637	0.0761883	0.263572
	34.9716	0.0601722	0.256158
	35.0795	0.0584676	0.25485
	35.1875	0.0686192	0.249979
	35.2954	0.0773037	0.236893
	35.4033	0.0752353	0.259737
	35.5113	0.0726158	0.296036
	35.6192	0.0446446	0.183724
	35.7271	0.0392591	0.165488
	35.8351	0.033344	0.175787
	35.943	0.0304941	0.208081

## Sheet: Ext. Data Fig. 9e
	% of cytoplasmic DNA
	CIP2A-/-		CIP2A-/-
	sg3		sg4
	LMB1-positive	LMB1-negative	LMB1-positive	LMB1-negative
	56.9378	43.0622	56.4103	43.5897

## Sheet: Ext. Data Fig. 9f
	sgCIP2A vs. sgNTC					sgCIP2A vs. sgNTC
						(+CENP-E/Mps1 inhibitors)
	Pathways			FDR q-value		Pathways			FDR q-value
	UV_RESPONSE_DN			0.00989652		TNFA_SIGNALING_VIA_NFKB			0
	EPITHELIAL_MESENCHYMAL_TRANSITION			0.027346		EPITHELIAL_MESENCHYMAL_TRANSITION			0.0132023
	TNFA_SIGNALING_VIA_NFKB			0.0489298		KRAS_SIGNALING_UP			0.0216692
	INFLAMMATORY_RESPONSE			0.0494105		HYPOXIA			0.0259991
	PANCREAS_BETA_CELLS			0.0823009		APOPTOSIS			0.0365524
	KRAS_SIGNALING_UP			0.0886193		IL2_STAT5_SIGNALING			0.037513
	IL6_JAK_STAT3_SIGNALING			0.100264		INFLAMMATORY_RESPONSE			0.040564
						IL6_JAK_STAT3_SIGNALING			0.0514701
						INTERFERON_ALPHA_RESPONSE			0.0752272
						ALLOGRAFT_REJECTION			0.0850758
						TGF_BETA_SIGNALING			0.0923518
						INTERFERON_GAMMA_RESPONSE			0.0929542
						UV_RESPONSE_DN			0.0961164
						MTORC1_SIGNALING			0.199574
						UNFOLDED_PROTEIN_RESPONSE			0.207585
						APICAL_JUNCTION			0.207649
						P53_PATHWAY			0.224384

## Sheet: Ext. Data Fig. 9g
	Clonogenic growth (%)
	WT		CIP2A-/-		CIP2A-/-
			sg3		sg4
	- DOX/IAA	+ DOX/IAA	- DOX/IAA	+ DOX/IAA	- DOX/IAA	+ DOX/IAA
	102.356	88.2187	92.887	38.2845	103.285	50.365
	90.7634	98.115	91.6318	33.2636	99.635	48.1752
	106.88	93.8737	115.481	45.1883	97.0803	45.6204
